# Supplementary material for: The Role of the Leishmania infantum Infected Dogs as a Potential Reservoir Host for Toscana Virus in a Zoonotic Visceral Leishmaniasis Focus of Northern Tunisia
Source: Viruses. 2023 Apr 20;15(4):1012. doi: 10.3390/v15041012 (PMC10143639; doi:10.3390/v15041012)
Supplement: Supplementary file 1 [file viruses-15-01012-s001.zip]

Archive with 1 entries (1 files):
- viruses-2293861-supplementary.pdf
